# Supplementary material for: Influence of Housing and Management on Claw Health in Swiss Dairy Goats
Source: Animals (Basel). 2021 Jun 23;11(7):1873. doi: 10.3390/ani11071873 (PMC8300172; doi:10.3390/ani11071873)
Supplement: Supplementary file 1 [file animals-11-01873-s001.zip]

Archive with 4 entries (4 files):
- Additional Files/Additional File S1.pdf
- Additional Files/Additional File S2.pdf
- Additional Files/Additional File S3.pdf
- Additional Files/Additional File S4.pdf
